# Supplementary material for: Priming from within: TLR2 dependent but receptor independent activation of the mammary macrophage inflammasome by Streptococcus uberis
Source: Front Cell Infect Microbiol. 2024 Oct 11;14:1444178. doi: 10.3389/fcimb.2024.1444178 (PMC11502467; doi:10.3389/fcimb.2024.1444178)
Supplement: Supplementary file 1 [file Table1.xlsx]

## Sheet: STATISTICS_IL-1B_anova
	Figure 1 ANOVA Statistical Significance Results				Figure 2 ANOVA Statistical Significance Results				Figure 4 ANOVA Statistical Significance Results				Figure 5 ANOVA Statistical Significance Results
	Tukey's Mutliple Comparisons	Significance			Tukey's Mutliple Comparisons	Significance			Tukey's Mutliple Comparisons	Significance			Tukey's Mutliple Comparisons	Significance
	NT vs. LPS	****			LPS vs. 0140J	****			LPS vs. 0140J	****			LPS vs. 0140J	****
	NT vs. 0140J	****			LPS vs. Pam3CSK4	****			LPS vs. 0140J → CyD	****			LPS vs. 0140J + C29	****
	NT vs. 0140JΔsub1154	ns			LPS vs. Silica	****			LPS vs. CyD → 0140J	****			LPS vs. 0140J + MMG 11	****
	NT vs. rSUB1154	ns			LPS vs. Pam3CSK4 + Silica	****			LPS vs. 0140JΔsub1154 → rSUB1154	****			LPS vs. Pam3CSK4 + Silica	****
	NT vs. rSUB1154NP	ns			LPS vs. Pam3CSK4 + 0140JΔsub1154	****			LPS vs. 0140JΔsub1154 → CyD → rSUB1154	****			LPS vs. Pam3CSK4 + Silica + C29	****
	NT vs. 0140JΔsub1154 + rSUB1154	****			LPS vs. Silica + 0140JΔsub1154	****			0140J vs. 0140J → CyD	****			LPS vs. Pam3CSK4 + Silica + MMG 11	****
	NT vs. 0140JΔsub1154 + rSUB1154NP	****			LPS vs. Pam3CSK4 + rSUB1154	****			0140J vs. CyD → 0140J	****			LPS vs. Silica + rSUB1154	****
	LPS vs. 0140J	****			LPS vs. Silica + rSUB1154	****			0140J vs. 0140JΔsub1154 → rSUB1154	****			LPS vs. Silica + rSUB1154 + C29	****
	LPS vs. 0140JΔsub1154	****			LPS vs. Pam3CSK4 + rSUB1154NP	****			0140J vs. 0140JΔsub1154 → CyD → rSUB1154	****			LPS vs. Silica + rSUB1154 + MMG 11	****
	LPS vs. rSUB1154	****			LPS vs. Silica + rSUB1154NP	****			0140J → CyD vs. CyD → 0140J	****			LPS vs. Silica + rSUB1154NP	****
	LPS vs. rSUB1154NP	****			0140J vs. Pam3CSK4	****			0140J → CyD vs. 0140JΔsub1154 → rSUB1154	***			LPS vs. Silica + rSUB1154NP + C29	****
	LPS vs. 0140JΔsub1154 + rSUB1154	****			0140J vs. Silica	****			0140J → CyD vs. 0140JΔsub1154 → CyD → rSUB1154	****			LPS vs. Silica + rSUB1154NP + MMG 11	****
	LPS vs. 0140JΔsub1154 + rSUB1154NP	****			0140J vs. Pam3CSK4 + Silica	****			CyD → 0140J vs. 0140JΔsub1154 → rSUB1154	****			LPS vs. 0140JΔsub1154+ rSUB1154	****
	0140J vs. 0140JΔsub1154	****			0140J vs. Pam3CSK4 + 0140JΔsub1154	****			CyD → 0140J vs. 0140JΔsub1154 → CyD → rSUB1154	ns			LPS vs. 0140JΔsub1154+ rSUB1154 + C29	****
	0140J vs. rSUB1154	****			0140J vs. Silica + 0140JΔsub1154	****			0140JΔsub1154 → rSUB1154 vs. 0140JΔsub1154 →	****			LPS vs. 0140JΔsub1154+ rSUB1154 + MMG 11	****
	0140J vs. rSUB1154NP	****			0140J vs. Pam3CSK4 + rSUB1154	****							0140J vs. 0140J + C29	****
	0140J vs. 0140JΔsub1154 + rSUB1154	****			0140J vs. Silica + rSUB1154	****							0140J vs. 0140J + MMG 11	ns
	0140J vs. 0140JΔsub1154 + rSUB1154NP	****			0140J vs. Pam3CSK4 + rSUB1154NP	****							0140J vs. Pam3CSK4 + Silica	****
	0140JΔsub1154 vs. rSUB1154	ns			0140J vs. Silica + rSUB1154NP	****							0140J vs. Pam3CSK4 + Silica + C29	****
	0140JΔsub1154 vs. rSUB1154NP	ns			Pam3CSK4 vs. Silica	ns							0140J vs. Pam3CSK4 + Silica + MMG 11	****
	0140JΔsub1154 vs. 0140JΔsub1154 + rSUB1154	****			Pam3CSK4 vs. Pam3CSK4 + Silica	****							0140J vs. Silica + rSUB1154	****
	0140JΔsub1154 vs. 0140JΔsub1154 + rSUB1154NP	****			Pam3CSK4 vs. Pam3CSK4 + 0140JΔsub1154	****							0140J vs. Silica + rSUB1154 + C29	****
	rSUB1154 vs. rSUB1154NP	ns			Pam3CSK4 vs. Silica + 0140JΔsub1154	ns							0140J vs. Silica + rSUB1154 + MMG 11	****
	rSUB1154 vs. 0140JΔsub1154 + rSUB1154	****			Pam3CSK4 vs. Pam3CSK4 + rSUB1154	ns							0140J vs. Silica + rSUB1154NP	****
	rSUB1154 vs. 0140JΔsub1154 + rSUB1154NP	****			Pam3CSK4 vs. Silica + rSUB1154	****							0140J vs. Silica + rSUB1154NP + C29	****
	rSUB1154NP vs. 0140JΔsub1154 + rSUB1154	****			Pam3CSK4 vs. Pam3CSK4 + rSUB1154NP	ns							0140J vs. Silica + rSUB1154NP + MMG 11	****
	rSUB1154NP vs. 0140JΔsub1154 + rSUB1154NP	****			Pam3CSK4 vs. Silica + rSUB1154NP	****							0140J vs. 0140JΔsub1154+ rSUB1154	****
	0140JΔsub1154 + rSUB1154 vs. 0140JΔsub1154 + rSUB1154NP	****			Silica vs. Pam3CSK4 + Silica	****							0140J vs. 0140JΔsub1154+ rSUB1154 + C29	****
					Silica vs. Pam3CSK4 + 0140JΔsub1154	****							0140J vs. 0140JΔsub1154+ rSUB1154 + MMG 11	****
					Silica vs. Silica + 0140JΔsub1154	ns							0140J + C29 vs. 0140J + MMG 11	****
					Silica vs. Pam3CSK4 + rSUB1154	ns							0140J + C29 vs. Pam3CSK4 + Silica	****
					Silica vs. Silica + rSUB1154	****							0140J + C29 vs. Pam3CSK4 + Silica + C29	ns
					Silica vs. Pam3CSK4 + rSUB1154NP	ns							0140J + C29 vs. Pam3CSK4 + Silica + MMG 11	ns
					Silica vs. Silica + rSUB1154NP	****							0140J + C29 vs. Silica + rSUB1154	****
					Pam3CSK4 + Silica vs. Pam3CSK4 + 0140JΔsub1154	****							0140J + C29 vs. Silica + rSUB1154 + C29	ns
					Pam3CSK4 + Silica vs. Silica + 0140JΔsub1154	****							0140J + C29 vs. Silica + rSUB1154 + MMG 11	****
					Pam3CSK4 + Silica vs. Pam3CSK4 + rSUB1154	****							0140J + C29 vs. Silica + rSUB1154NP	****
					Pam3CSK4 + Silica vs. Silica + rSUB1154	****							0140J + C29 vs. Silica + rSUB1154NP + C29	ns
					Pam3CSK4 + Silica vs. Pam3CSK4 + rSUB1154NP	****							0140J + C29 vs. Silica + rSUB1154NP + MMG 11	****
					Pam3CSK4 + Silica vs. Silica + rSUB1154NP	****							0140J + C29 vs. 0140JΔsub1154+ rSUB1154	****
					Pam3CSK4 + 0140JΔsub1154 vs. Silica + 0140JΔsub1154	****							0140J + C29 vs. 0140JΔsub1154+ rSUB1154 + C29	ns
					Pam3CSK4 + 0140JΔsub1154 vs. Pam3CSK4 + rSUB1154	****							0140J + C29 vs. 0140JΔsub1154+ rSUB1154 + MMG 11	****
					Pam3CSK4 + 0140JΔsub1154 vs. Silica + rSUB1154	****							0140J + MMG 11 vs. Pam3CSK4 + Silica	****
					Pam3CSK4 + 0140JΔsub1154 vs. Pam3CSK4 + rSUB1154NP	****							0140J + MMG 11 vs. Pam3CSK4 + Silica + C29	****
					Pam3CSK4 + 0140JΔsub1154 vs. Silica + rSUB1154NP	****							0140J + MMG 11 vs. Pam3CSK4 + Silica + MMG 11	****
					Silica + 0140JΔsub1154 vs. Pam3CSK4 + rSUB1154	ns							0140J + MMG 11 vs. Silica + rSUB1154	****
					Silica + 0140JΔsub1154 vs. Silica + rSUB1154	****							0140J + MMG 11 vs. Silica + rSUB1154 + C29	****
					Silica + 0140JΔsub1154 vs. Pam3CSK4 + rSUB1154NP	ns							0140J + MMG 11 vs. Silica + rSUB1154 + MMG 11	****
					Silica + 0140JΔsub1154 vs. Silica + rSUB1154NP	****							0140J + MMG 11 vs. Silica + rSUB1154NP	****
					Pam3CSK4 + rSUB1154 vs. Silica + rSUB1154	****							0140J + MMG 11 vs. Silica + rSUB1154NP + C29	****
					Pam3CSK4 + rSUB1154 vs. Pam3CSK4 + rSUB1154NP	ns							0140J + MMG 11 vs. Silica + rSUB1154NP + MMG 11	****
					Pam3CSK4 + rSUB1154 vs. Silica + rSUB1154NP	****							0140J + MMG 11 vs. 0140JΔsub1154+ rSUB1154	****
					Silica + rSUB1154 vs. Pam3CSK4 + rSUB1154NP	****							0140J + MMG 11 vs. 0140JΔsub1154+ rSUB1154 + C29	****
					Silica + rSUB1154 vs. Silica + rSUB1154NP	***							0140J + MMG 11 vs. 0140JΔsub1154+ rSUB1154 + MMG 11	****
					Pam3CSK4 + rSUB1154NP vs. Silica + rSUB1154NP	****							Pam3CSK4 + Silica vs. Pam3CSK4 + Silica + C29	****
													Pam3CSK4 + Silica vs. Pam3CSK4 + Silica + MMG 11	****
													Pam3CSK4 + Silica vs. Silica + rSUB1154	****
													Pam3CSK4 + Silica vs. Silica + rSUB1154 + C29	****
													Pam3CSK4 + Silica vs. Silica + rSUB1154 + MMG 11	****
													Pam3CSK4 + Silica vs. Silica + rSUB1154NP	****
													Pam3CSK4 + Silica vs. Silica + rSUB1154NP + C29	****
													Pam3CSK4 + Silica vs. Silica + rSUB1154NP + MMG 11	****
													Pam3CSK4 + Silica vs. 0140JΔsub1154+ rSUB1154	****
													Pam3CSK4 + Silica vs. 0140JΔsub1154+ rSUB1154 + C29	****
													Pam3CSK4 + Silica vs. 0140JΔsub1154+ rSUB1154 + MMG 11	****
													Pam3CSK4 + Silica + C29 vs. Pam3CSK4 + Silica + MMG 11	ns
													Pam3CSK4 + Silica + C29 vs. Silica + rSUB1154	****
													Pam3CSK4 + Silica + C29 vs. Silica + rSUB1154 + C29	ns
													Pam3CSK4 + Silica + C29 vs. Silica + rSUB1154 + MMG 11	****
													Pam3CSK4 + Silica + C29 vs. Silica + rSUB1154NP	****
													Pam3CSK4 + Silica + C29 vs. Silica + rSUB1154NP + C29	ns
													Pam3CSK4 + Silica + C29 vs. Silica + rSUB1154NP + MMG 11	****
													Pam3CSK4 + Silica + C29 vs. 0140JΔsub1154+ rSUB1154	****
													Pam3CSK4 + Silica + C29 vs. 0140JΔsub1154+ rSUB1154 + C29	ns
													Pam3CSK4 + Silica + C29 vs. 0140JΔsub1154+ rSUB1154 + MMG 11	****
													Pam3CSK4 + Silica + MMG 11 vs. Silica + rSUB1154	****
													Pam3CSK4 + Silica + MMG 11 vs. Silica + rSUB1154 + C29	ns
													Pam3CSK4 + Silica + MMG 11 vs. Silica + rSUB1154 + MMG 11	****
													Pam3CSK4 + Silica + MMG 11 vs. Silica + rSUB1154NP	****
													Pam3CSK4 + Silica + MMG 11 vs. Silica + rSUB1154NP + C29	ns
													Pam3CSK4 + Silica + MMG 11 vs. Silica + rSUB1154NP + MMG 11	****
													Pam3CSK4 + Silica + MMG 11 vs. 0140JΔsub1154+ rSUB1154	****
													Pam3CSK4 + Silica + MMG 11 vs. 0140JΔsub1154+ rSUB1154 + C29	ns
													Pam3CSK4 + Silica + MMG 11 vs. 0140JΔsub1154+ rSUB1154 + MMG 11	****
													Silica + rSUB1154 vs. Silica + rSUB1154 + C29	****
													Silica + rSUB1154 vs. Silica + rSUB1154 + MMG 11	ns
													Silica + rSUB1154 vs. Silica + rSUB1154NP	*
													Silica + rSUB1154 vs. Silica + rSUB1154NP + C29	****
													Silica + rSUB1154 vs. Silica + rSUB1154NP + MMG 11	***
													Silica + rSUB1154 vs. 0140JΔsub1154+ rSUB1154	***
													Silica + rSUB1154 vs. 0140JΔsub1154+ rSUB1154 + C29	****
													Silica + rSUB1154 vs. 0140JΔsub1154+ rSUB1154 + MMG 11	****
													Silica + rSUB1154 + C29 vs. Silica + rSUB1154 + MMG 11	****
													Silica + rSUB1154 + C29 vs. Silica + rSUB1154NP	****
													Silica + rSUB1154 + C29 vs. Silica + rSUB1154NP + C29	ns
													Silica + rSUB1154 + C29 vs. Silica + rSUB1154NP + MMG 11	****
													Silica + rSUB1154 + C29 vs. 0140JΔsub1154+ rSUB1154	****
													Silica + rSUB1154 + C29 vs. 0140JΔsub1154+ rSUB1154 + C29	ns
													Silica + rSUB1154 + C29 vs. 0140JΔsub1154+ rSUB1154 + MMG 11	****
													Silica + rSUB1154 + MMG 11 vs. Silica + rSUB1154NP	ns
													Silica + rSUB1154 + MMG 11 vs. Silica + rSUB1154NP + C29	****
													Silica + rSUB1154 + MMG 11 vs. Silica + rSUB1154NP + MMG 11	**
													Silica + rSUB1154 + MMG 11 vs. 0140JΔsub1154+ rSUB1154	****
													Silica + rSUB1154 + MMG 11 vs. 0140JΔsub1154+ rSUB1154 + C29	****
													Silica + rSUB1154 + MMG 11 vs. 0140JΔsub1154+ rSUB1154 + MMG 11	****
													Silica + rSUB1154NP vs. Silica + rSUB1154NP + C29	****
													Silica + rSUB1154NP vs. Silica + rSUB1154NP + MMG 11	ns
													Silica + rSUB1154NP vs. 0140JΔsub1154+ rSUB1154	****
													Silica + rSUB1154NP vs. 0140JΔsub1154+ rSUB1154 + C29	****
													Silica + rSUB1154NP vs. 0140JΔsub1154+ rSUB1154 + MMG 11	****
													Silica + rSUB1154NP + C29 vs. Silica + rSUB1154NP + MMG 11	****
													Silica + rSUB1154NP + C29 vs. 0140JΔsub1154+ rSUB1154	****
													Silica + rSUB1154NP + C29 vs. 0140JΔsub1154+ rSUB1154 + C29	ns
													Silica + rSUB1154NP + C29 vs. 0140JΔsub1154+ rSUB1154 + MMG 11	****
													Silica + rSUB1154NP + MMG 11 vs. 0140JΔsub1154+ rSUB1154	****
													Silica + rSUB1154NP + MMG 11 vs. 0140JΔsub1154+ rSUB1154 + C29	****
													Silica + rSUB1154NP + MMG 11 vs. 0140JΔsub1154+ rSUB1154 + MMG 11	****
													0140JΔsub1154+ rSUB1154 vs. 0140JΔsub1154+ rSUB1154 + C29	****
													0140JΔsub1154+ rSUB1154 vs. 0140JΔsub1154+ rSUB1154 + MMG 11	ns
													0140JΔsub1154+ rSUB1154 + C29 vs. 0140JΔsub1154+ rSUB1154 + MMG 11	****

## Sheet: il1-b_data
	Data shown in figs 1,2,4,5 are concentrations after concentration determined from standard curve. Any value <0 (i.e. negative) was considered 0.
	Fig 1
		IL-1β Concentration (pg/mL)									Normalised to LPS
	NT	0	0	0	0	0	0	0	0	0	0	0	0	0	0	0	0	0	0
	LPS	113.981	115.579	109.586	113.17	116.365	118.768	115.546	118.341	119.555	100.824	102.238	96.9372	97.4758	100.227	102.297	98.0749	100.447	101.478
	0140J	73.1824	73.9808	72.3846	73.1705	72.3733	73.9682	79.2084	74.0038	76.0888	64.7352	65.4414	64.0295	63.0231	62.3365	63.7102	67.2316	62.8141	64.5837
	0140JΔsub1154	0	0	0	0	0	0	0	0	0	0	0	0	0	0	0	0	0	0
	rSUB1154	0	0	0	0	0	0	0	0	0	0	0	0	0	0	0	0	0	0
	rSUB1154NP	0	0	0	0	0	0	0	0	0	0	0	0	0	0	0	0	0	0
	0140JΔsub1154 + rSUB1154	45.2235	43.5235	46.9123	46.8632	52.8059	46.8644	42.2145	44.1677	40.6701	39.7539	38.6428	41.1265	40.5488	45.928	40.5498	35.8324	37.401	34.5252
	0140JΔsub1154 + rSUB1154NP	20.0352	27.9101	26.494	25.4399	24.5994	22.0038	19.4197	28.8129	27.813	17.6056	24.5241	23.2811	21.7801	21.0611	18.8389	16.4859	24.4598	23.6101
	Fig 2
		IL-1β Concentration (pg/mL)			Normalised to LPS
	LPS	113.981	115.579	109.586	100.824	102.238	96.9372
	0140J	73.1824	73.9808	72.3846	64.7352	65.4414	64.0295
	Pam3CSK4	2.48298	2.8342	1.7051	2.18598	2.49051	1.49811
	Silica	2.62	1.96865	2.44621	2.3	1.7	2.1
	Pam3CSK4 + Silica	88.4558	91.4918	93.3254	78.2457	80.9312	82.5532
	Pam3CSK4 + 0140JΔsub1154	51.9979	50.3896	47.6464	45.996	44.5733	42.1468
	Silica + 0140JΔsub1154	3.9541	3.13268	0.672266	3.49769	2.77108	0.594669
	Pam3CSK4 + rSUB1154	3.1076	3.19	2.85	2.73079	2.8	2.5
	Silica + rSUB1154	27.6736	27.1865	27.1865	24.6971	24.2776	24.2776
	Pam3CSK4 + rSUB1154NP	2.86824	2.29517	2.71661	2.5566	2.03717	2.38294
	Silica + rSUB1154NP	22.155	22.9531	21.4762	19.4684	20.1699	18.8719
	Fig 4
		IL-1β Concentration (pg/mL)			Normalised to LPS
	LPS	113.981	115.579	109.586	100.824	102.238	96.9372
	0140J	73.1824	73.9808	72.3846	64.7352	65.4414	64.0295
	0140J -> CyD	40.0003	32.518	35.5806	35.1496	28.5747	31.2659
	CyD -> 0140J	0	0	0	0	0	0
	0140JΔsub1154 -> rSUB1154	46.1445	52.266	46.1457	40.5488	45.928	40.5498
	0140JΔsub1154 -> CyD -> rSUB1154	0	0	0	0	0	0
	Fig 5
		IL-1β Concentration (pg/mL)			Normalised to LPS
	LPS	116.248	113.269	115.213	101.173	98.58	100.272
	0140J	63.8775	72.6416	71.065	55.594	63.2216	61.8496
	0140J + C29	0	0	0	0	0	0
	0140J + MMG 11	66.4693	64.6314	70.2774	57.8496	56.2501	61.1639
	Pam3CSK4 + Silica	86.4972	87.2861	86.4972	75.2804	75.967	75.2804
	Pam3CSK4 + Silica + C29	0	0	0	0	0	0
	Pam3CSK4 + Silica + MMG 11	1.33732	1.33732	1.33732	1.1639	1.1639	1.1639
	Silica + rSUB1154	35.8074	32.2035	31.4142	31.1639	28.0274	27.3405
	Silica + rSUB1154 + C29	0	0	0	0	0	0
	Silica + rSUB1154 + MMG 11	35.0195	31.9992	27.47	30.4783	27.8497	23.9077
	Silica + rSUB1154NP	25.8162	26.6222	25.1308	22.4684	23.1699	21.8719
	Silica + rSUB1154NP + C29	0	0	0	0	0	0
	Silica + rSUB1154NP + MMG 11	22.3692	23.1752	21.6838	19.4684	20.1699	18.8719
	0140JΔsub1154 + rSUB1154	46.5905	41.1714	45.6773	40.5488	35.8324	39.7539
	0140JΔsub1154 + rSUB1154 + C29	0	0	0	0	0	0
	0140JΔsub1154 + rSUB1154 + MMG 11	52.7719	42.9737	44.4006	45.928	37.401	38.6428

## Sheet: qPCR_data
qPCR data - Figure 3
		IL-1B																Pro-caspase-1																NF-kB
	Time	LPS			0140J			0140JΔsub1154			rSUB1154			rSUB1154NP				LPS			0140J			0140JΔsub1154			rSUB1154			rSUB1154NP				LPS			0140J			0140JΔsub1154			rSUB1154			rSUB1154NP
	2	1.25667	1.21	0.696667	0.366667	0.89	0.683333	0.073333	0.309891	0.28514	4.80667	4.67962	4.74333	4.65667	4.65	4.68986		1.36177	1.43	1.3124	1.94111	2	2.06333	2.38128	2.42761	2.45418	2.38016	2.44951	2.57387	2.55667	2.52465	2.48039		1.49667	1.50439	1.63691	2.00879	2.05621	1.99333	2.07333	2.24248	2.19	4.72667	4.34616	3.94333	4.63667	5.04	4.81469
	4	4.08854	4.12889	4.02763	3.03222	2.89222	2.61583	0.078889	-0.29778	0.255556	1.72556	1.87556	1.64979	2.15556	2.47556	2.62889		0.262222	0.052222	0.189034	-0.07444	0.042644	0.137504	0.282222	0.344828	0.368889	0.411426	0.458889	0.342222	0.308889	0.558889	0.455846		0.430259	0.365556	0.475556	0.008889	0.339124	-0.01444	1.38556	1.40998	1.35222	4.69522	4.70044	4.51556	4.34222	4.65222	4.78556
	8	3.03639	2.72417	2.91111	1.89111	1.85778	1.84778	0.097778	0.013339	0.398636	0.097611	-0.10889	-0.04394	0.189988	0.881111	0.167778		-0.02222	-0.02915	-0.00222	-0.37222	-0.59556	-0.75556	-0.39556	-0.35889	-0.47393	0.788999	0.557778	0.244444	0.318061	0.817778	0.334444		1.72848	1.64444	1.83444	1.90444	1.91111	1.84733	1.15704	1.18269	1.32193	4.02269	4.10444	4.06111	4.94444	4.64444	4.57551
	12	0.92889	0.902396	0.94	0.86	1.01333	0.846667	-0.14325	0.026667	-0.07194	-0.04394	0.176323	-0.08927	0.189034	-0.12029	-0.04394		-0.20091	-0.32667	-0.19667	-0.61667	-0.59946	-0.68	-0.38	-0.43	-0.29333	-0.05889	-0.04394	0.028569	0.111031	0.137504	-0.1047		1.07667	0.98164	1.07999	1.43667	1.53868	1.56333	1.55333	1.49515	1.48	4.06178	4.1375	3.66676	4.0268	4.1375	3.63227
	16	0.321104	0.252222	0.030839	2.30164	2.01283	2.13606	0.004441	0.124928	0.013577	-0.1047	-0.02915	0.097611	0.056584	-0.02915	-0.08927		-0.67444	-0.59946	-0.65444	-0.95111	-1.01111	-0.85778	-2.18442	-2.14111	-2.32193	0.176323	-0.02915	-0.04394	-0.08927	-0.02915	-0.02915		0.920529	1.01222	0.814506	1.73556	1.53556	1.67902	0.462222	0.635556	0.721764	3.62059	4.10434	4.10434	3.98185	4.03562	3.41954
	20	4.81556	5.07222	5.09495	4.88889	4.68222	4.71415	0.345556	-0.35111	0.502222	0.014355	0.014355	-0.0145	0.014355	-0.04394	-0.02915		-0.08444	-0.32778	0.265556	-0.7446	-0.89778	-1.24778	-2.42428	-2.83111	-2.32778	-0.37707	-0.41504	-0.45403	-0.51457	-0.37707	-0.39593		-0.03444	-0.07778	-0.00444	-0.18111	-0.30778	-0.22778	0.263034	0.318889	0.202222	1.26303	0.378512	2.20163	1.20163	1.20163	1.20163
	Within each row, compare columns (simple effects within rows)																	Within each row, compare columns (simple effects within rows)																Within each row, compare columns (simple effects within rows)
	Number of families	6																Number of families	6															Number of families	6
	Number of comparisons per family	4																Number of comparisons per family	4															Number of comparisons per family	4
	Alpha	0.05																Alpha	0.05															Alpha	0.05
	Dunnett's multiple comparisons test	Mean Diff.	95.00% CI of diff.	Below threshold?	Summary	Adjusted P Value												Dunnett's multiple comparisons test	Mean Diff.	95.00% CI of diff.	Below threshold?	Summary	Adjusted P Value											Dunnett's multiple comparisons test	Mean Diff.	95.00% CI of diff.	Below threshold?	Summary	Adjusted P Value
	2																	2																2
	0140J vs. LPS	-0.4078	-1.321 to 0.5056	No	ns	0.3725												0140J vs. LPS	0.6334	0.4453 to 0.8216	Yes	***	0.0006											0140J vs. LPS	0.4735	0.2296 to 0.7173	Yes	**	0.0094
	0140J vs. 0140JΔsub1154	0.4239	-0.3613 to 1.209	No	ns	0.2111												0140J vs. 0140JΔsub1154	-0.4195	-0.5957 to -0.2433	Yes	**	0.0036											0140J vs. 0140JΔsub1154	-0.1492	-0.4228 to 0.1245	No	ns	0.187
	0140J vs. rSUB1154	-4.097	-5.005 to -3.188	Yes	**	0.0019												0140J vs. rSUB1154	-0.4664	-0.7484 to -0.1843	Yes	*	0.011											0140J vs. rSUB1154	-2.319	-3.775 to -0.8638	Yes	*	0.02
	0140J vs. rSUB1154NP	-4.019	-4.999 to -3.039	Yes	**	0.003												0140J vs. rSUB1154NP	-0.5191	-0.6947 to -0.3435	Yes	**	0.0017											0140J vs. rSUB1154NP	-2.811	-3.539 to -2.083	Yes	**	0.0031
	4																	4																4
	0140J vs. LPS	-1.235	-1.965 to -0.5044	Yes	*	0.0162												0140J vs. LPS	-0.1326	-0.4654 to 0.2002	No	ns	0.4551											0140J vs. LPS	-0.3126	-0.9778 to 0.3526	No	ns	0.225
	0140J vs. 0140JΔsub1154	2.835	2.022 to 3.647	Yes	***	0.0007												0140J vs. 0140JΔsub1154	-0.2967	-0.6241 to 0.03066	No	ns	0.0634											0140J vs. 0140JΔsub1154	-1.271	-1.989 to -0.5536	Yes	*	0.0157
	0140J vs. rSUB1154	1.096	0.4765 to 1.716	Yes	**	0.0099												0140J vs. rSUB1154	-0.3689	-0.6786 to -0.05927	Yes	*	0.0308											0140J vs. rSUB1154	-4.526	-5.106 to -3.945	Yes	***	0.0001
	0140J vs. rSUB1154NP	0.4268	-0.2900 to 1.143	No	ns	0.2093												0140J vs. rSUB1154NP	-0.406	-0.7749 to -0.03703	Yes	*	0.0369											0140J vs. rSUB1154NP	-4.482	-5.155 to -3.809	Yes	****	<0.0001
	8																	8																8
	0140J vs. LPS	-1.025	-1.596 to -0.4541	Yes	*	0.0153												0140J vs. LPS	-0.5566	-1.274 to 0.1609	No	ns	0.0811											0140J vs. LPS	0.1518	-0.1510 to 0.4546	No	ns	0.2171
	0140J vs. 0140JΔsub1154	1.696	0.9499 to 2.441	Yes	**	0.0097												0140J vs. 0140JΔsub1154	-0.165	-0.8021 to 0.4722	No	ns	0.5441											0140J vs. 0140JΔsub1154	0.6671	0.3894 to 0.9448	Yes	**	0.0056
	0140J vs. rSUB1154	1.884	1.514 to 2.254	Yes	**	0.0015												0140J vs. rSUB1154	-1.105	-1.888 to -0.3222	Yes	*	0.017											0140J vs. rSUB1154	-2.175	-2.296 to -2.055	Yes	****	<0.0001
	0140J vs. rSUB1154NP	1.453	-0.06434 to 2.970	No	ns	0.0543												0140J vs. rSUB1154NP	-1.065	-1.877 to -0.2519	Yes	*	0.0219											0140J vs. rSUB1154NP	-2.834	-3.535 to -2.133	Yes	**	0.0027
	12																	12																12
	0140J vs. LPS	-0.0171	-0.3426 to 0.3084	No	ns	0.9898												0140J vs. LPS	-0.3906	-0.6048 to -0.1764	Yes	**	0.0086											0140J vs. LPS	0.4668	0.2704 to 0.6632	Yes	**	0.0025
	0140J vs. 0140JΔsub1154	0.9695	0.6900 to 1.249	Yes	***	0.0005												0140J vs. 0140JΔsub1154	-0.2643	-0.4633 to -0.06527	Yes	*	0.0218											0140J vs. 0140JΔsub1154	0.003399	-0.1913 to 0.1981	No	ns	0.9999
	0140J vs. rSUB1154	0.8923	0.4852 to 1.299	Yes	**	0.0042												0140J vs. rSUB1154	-0.6073	-0.7476 to -0.4669	Yes	***	0.0002											0140J vs. rSUB1154	-2.442	-3.300 to -1.584	Yes	**	0.0049
	0140J vs. rSUB1154NP	0.8984	0.4311 to 1.366	Yes	**	0.0073												0140J vs. rSUB1154NP	-0.68	-1.116 to -0.2443	Yes	*	0.0181											0140J vs. rSUB1154NP	-2.419	-3.328 to -1.511	Yes	**	0.0058
	16																	16																16
	0140J vs. LPS	1.949	1.484 to 2.413	Yes	***	0.0003												0140J vs. LPS	-0.2972	-0.5265 to -0.06792	Yes	*	0.025											0140J vs. LPS	0.7343	0.4179 to 1.051	Yes	**	0.0025
	0140J vs. 0140JΔsub1154	2.103	1.665 to 2.540	Yes	***	0.0007												0140J vs. 0140JΔsub1154	1.276	1.001 to 1.551	Yes	***	0.0002											0140J vs. 0140JΔsub1154	1.044	0.6616 to 1.425	Yes	**	0.0016
	0140J vs. rSUB1154	2.162	1.747 to 2.577	Yes	***	0.0002												0140J vs. rSUB1154	-0.9744	-1.328 to -0.6208	Yes	**	0.0021											0140J vs. rSUB1154	-2.293	-3.181 to -1.405	Yes	**	0.005
	0140J vs. rSUB1154NP	2.171	1.741 to 2.600	Yes	***	0.0005												0140J vs. rSUB1154NP	-0.8908	-1.126 to -0.6560	Yes	**	0.0014											0140J vs. rSUB1154NP	-2.162	-3.294 to -1.031	Yes	*	0.0115
	20																	20																20
	0140J vs. LPS	-0.2325	-0.6771 to 0.2122	No	ns	0.2635												0140J vs. LPS	-0.9145	-1.796 to -0.03314	Yes	*	0.0445											0140J vs. LPS	-0.2	-0.3857 to -0.01427	Yes	*	0.0407
	0140J vs. 0140JΔsub1154	4.596	3.034 to 6.158	Yes	**	0.0047												0140J vs. 0140JΔsub1154	1.564	0.7424 to 2.386	Yes	**	0.0053											0140J vs. 0140JΔsub1154	-0.5003	-0.6928 to -0.3078	Yes	**	0.0016
	0140J vs. rSUB1154	4.757	4.354 to 5.160	Yes	***	0.0003												0140J vs. rSUB1154	-0.548	-1.483 to 0.3872	No	ns	0.1389											0140J vs. rSUB1154	-1.52	-4.919 to 1.879	No	ns	0.2151
	0140J vs. rSUB1154NP	4.781	4.405 to 5.157	Yes	***	0.0002												0140J vs. rSUB1154NP	-0.5342	-1.397 to 0.3283	No	ns	0.1356											0140J vs. rSUB1154NP	-1.441	-1.681 to -1.200	Yes	**	0.0015
[truncated: 15 more columns]
